# Supplementary material for: A method for rapid testing of social learning in vampire bats
Source: R Soc Open Sci. 2018 Jun 27;5(6):172483. doi: 10.1098/rsos.172483 (PMC6030285; doi:10.1098/rsos.172483)
Supplement: Exit data for all training sessions and test trials [file rsos172483supp1.csv]

experiment	trial	bat	demonstrator	phase	attempt	latency	latency2	exit.in.15	naive
train	5	d11	T	train	1	124.6	15	F	T
train	17	d11	T	train	2	114	15	F	T
train	29	d11	T	train	3	117.5	15	F	T
train	41	d11	T	train	4	121	15	F	T
train	53	d11	T	train	5	91.8	15	F	T
train	65	d11	T	train	6	5.6	5.6	T	F
train	77	d11	T	train	7	2.9	2.9	T	F
train	89	d11	T	train	8	1.7	1.7	T	F
train	101	d11	T	train	9	3.1	3.1	T	F
train	113	d11	T	train	10	1.9	1.9	T	F
train	125	d11	T	train	11	2.3	2.3	T	F
train	3	ddld	T	train	1	135.8	15	F	T
train	15	ddld	T	train	2	62.8	15	F	T
train	27	ddld	T	train	3	8.6	8.6	T	F
train	75	ddld	T	train	4	6.3	6.3	T	F
train	87	ddld	T	train	5	2.8	2.8	T	F
train	99	ddld	T	train	6	4	4	T	F
train	111	ddld	T	train	7	3.9	3.9	T	F
train	123	ddld	T	train	8	11.9	11.9	T	F
train	2	dld	T	train	1	154.1	15	F	T
train	14	dld	T	train	2	112.8	15	F	F
train	26	dld	T	train	3	132	15	F	F
train	38	dld	T	train	4	40.9	15	F	F
train	50	dld	T	train	5	3.5	3.5	T	F
train	74	dld	T	train	6	2.8	2.8	T	F
train	86	dld	T	train	7	9.9	9.9	T	F
train	98	dld	T	train	8	6.6	6.6	T	F
train	110	dld	T	train	9	2.2	2.2	T	F
train	122	dld	T	train	10	2.7	2.7	T	F
train	6	dlss	T	train	1	115.6	15	F	T
train	18	dlss	T	train	2	42.3	15	F	T
train	30	dlss	T	train	3	89.8	15	F	F
train	42	dlss	T	train	4	119.4	15	F	F
train	54	dlss	T	train	5	89	15	F	F
train	66	dlss	T	train	6	4.1	4.1	T	F
train	78	dlss	T	train	7	4.6	4.6	T	F
train	90	dlss	T	train	8	6.2	6.2	T	F
train	102	dlss	T	train	9	13.7	13.7	T	F
train	114	dlss	T	train	10	9.1	9.1	T	F
train	126	dlss	T	train	11	5.8	5.8	T	F
train	4	dr	T	train	1	129	15	F	T
train	16	dr	T	train	2	67.5	15	F	T
train	28	dr	T	train	3	7.2	7.2	T	F
train	76	dr	T	train	4	2.2	2.2	T	F
train	88	dr	T	train	5	3.4	3.4	T	F
train	100	dr	T	train	6	2.5	2.5	T	F
train	112	dr	T	train	7	1.1	1.1	T	F
train	124	dr	T	train	8	0.6	0.6	T	F
train	7	ld	T	train	1	57.2	15	F	T
train	19	ld	T	train	2	13.6	13.6	T	F
train	31	ld	T	train	3	2.5	2.5	T	F
train	79	ld	T	train	4	7.5	7.5	T	F
train	91	ld	T	train	5	13.3	13.3	T	F
train	103	ld	T	train	6	10.3	10.3	T	F
train	115	ld	T	train	7	12.5	12.5	T	F
train	127	ld	T	train	8	30	15	F	F
train	12	ldc	T	train	1	10.6	10.6	T	T
train	24	ldc	T	train	2	2.1	2.1	T	F
train	84	ldc	T	train	3	7.1	7.1	T	F
train	96	ldc	T	train	4	3.7	3.7	T	F
train	108	ldc	T	train	5	9.2	9.2	T	F
train	120	ldc	T	train	6	4.7	4.7	T	F
train	132	ldc	T	train	7	13	13	T	F
train	9	ldd	T	train	1	52.2	15	F	T
train	21	ldd	T	train	2	3.5	3.5	T	F
train	81	ldd	T	train	3	7.4	7.4	T	F
train	93	ldd	T	train	4	3.1	3.1	T	F
train	105	ldd	T	train	5	6.2	6.2	T	F
train	117	ldd	T	train	6	7.6	7.6	T	F
train	129	ldd	T	train	7	7.2	7.2	T	F
train	11	lds	T	train	1	14.1	14.1	T	T
train	23	lds	T	train	2	4.5	4.5	T	F
train	83	lds	T	train	3	3.7	3.7	T	F
train	95	lds	T	train	4	1.1	1.1	T	F
train	107	lds	T	train	5	2.4	2.4	T	F
train	119	lds	T	train	6	0.5	0.5	T	F
train	131	lds	T	train	7	0.7	0.7	T	F
train	1	noband	T	train	1	173	15	F	T
train	13	noband	T	train	2	115.7	15	F	F
train	25	noband	T	train	3	47.1	15	F	F
train	37	noband	T	train	4	5.4	5.4	T	F
train	73	noband	T	train	5	8.3	8.3	T	F
train	85	noband	T	train	6	2.6	2.6	T	F
train	97	noband	T	train	7	2.1	2.1	T	F
train	109	noband	T	train	8	4.3	4.3	T	F
train	121	noband	T	train	9	12.1	12.1	T	F
train	8	sld	T	train	1	53.9	15	F	T
train	20	sld	T	train	2	19.6	15	F	F
train	32	sld	T	train	3	89	15	F	F
train	44	sld	T	train	4	19.6	15	F	F
train	56	sld	T	train	5	2	2	T	F
train	80	sld	T	train	6	0.9	0.9	T	F
train	92	sld	T	train	7	2	2	T	F
train	104	sld	T	train	8	4.6	4.6	T	F
train	116	sld	T	train	9	1.2	1.2	T	F
train	128	sld	T	train	10	3.2	3.2	T	F
train	10	sss	T	train	1	41.7	15	F	F
train	22	sss	T	train	2	15.5	15	F	F
train	34	sss	T	train	3	6.6	6.6	T	F
train	82	sss	T	train	4	2.1	2.1	T	F
train	94	sss	T	train	5	1.3	1.3	T	F
train	106	sss	T	train	6	4.7	4.7	T	F
train	118	sss	T	train	7	2.2	2.2	T	F
train	130	sss	T	train	8	6.6	6.6	T	F
test	1	c	F	1pre	1	NA	15	F	T
test	2	cc	F	1pre	1	NA	15	F	T
test	3	ccc	F	1pre	1	NA	15	F	T
test	8	ccs	F	1pre	1	NA	15	F	T
test	2	cd	F	1pre	1	NA	15	F	T
test	5	cs	F	1pre	1	NA	15	F	T
test	6	d	F	1pre	1	NA	15	F	T
test	7	dcd	F	1pre	1	NA	15	F	T
test	5	dd	F	1pre	1	NA	15	F	T
test	3	ddls	F	1pre	1	NA	15	F	T
test	6	dls	F	1pre	1	NA	15	F	T
test	4	dlsd	F	1pre	1	NA	15	F	T
test	4	ds	F	1pre	1	NA	15	F	T
test	8	lss	F	1pre	1	NA	15	F	T
test	5	r	F	1pre	1	NA	15	F	T
test	8	rc	F	1pre	1	NA	15	F	T
test	7	s	F	1pre	1	NA	15	F	T
test	3	sc	F	1pre	1	NA	15	F	T
test	1	scs	F	1pre	1	NA	15	F	T
test	7	sd	F	1pre	1	NA	15	F	T
test	2	sls	F	1pre	1	NA	15	F	T
test	1	slss	F	1pre	1	NA	15	F	T
test	4	ss	F	1pre	1	NA	15	F	T
test	6	wls	F	1pre	1	NA	15	F	T
test	17	c	F	2test	2	NA	15	F	T
test	14	cc	F	2test	2	NA	15	F	T
test	10	ccc	F	2test	2	NA	15	F	T
test	11	ccs	F	2test	2	NA	15	F	T
test	20	cd	F	2test	2	NA	15	F	T
test	18	cs	F	2test	2	NA	15	F	T
test	13	d	F	2test	2	5	5	T	T
test	12	d11	T	2test	12	12	12	T	F
test	16	dcd	F	2test	2	NA	15	F	T
test	13	dd	F	2test	2	5	5	T	T
test	16	ddld	T	2test	9	2.4	2.4	T	F
test	10	ddls	F	2test	2	NA	15	F	T
test	13	dld	T	2test	11	6.3	6.3	T	F
test	20	dls	F	2test	2	NA	15	F	T
test	19	dlsd	F	2test	2	NA	15	F	T
test	15	dlss	T	2test	12	NA	15	F	F
test	19	dr	T	2test	9	0.9	0.9	T	F
test	19	ds	F	2test	2	8.6	8.6	T	T
test	18	ld	T	2test	9	10.9	10.9	T	F
test	14	ldc	T	2test	8	4.6	4.6	T	F
test	11	ldd	T	2test	8	8.1	8.1	T	F
test	9	lds	T	2test	8	1.9	1.9	T	F
test	14	lss	F	2test	2	NA	15	F	T
test	20	noband	T	2test	10	7.9	7.9	T	F
test	9	r	F	2test	2	9.1	9.1	T	F
test	15	rc	F	2test	2	NA	15	F	T
test	11	s	F	2test	2	9.7	9.7	T	T
test	17	sc	F	2test	2	NA	15	F	T
test	12	scs	F	2test	2	NA	15	F	T
test	18	sd	F	2test	2	6.2	6.2	T	T
test	10	sld	T	2test	11	6.4	6.4	T	F
test	9	sls	F	2test	2	NA	15	F	T
test	15	slss	F	2test	2	NA	15	F	T
test	16	ss	F	2test	2	NA	15	F	T
test	17	sss	T	2test	9	5.75	5.75	T	F
test	12	wls	F	2test	2	NA	15	F	T
test	22	c	F	3post	3	NA	15	F	T
test	23	cc	F	3post	3	NA	15	F	T
test	24	ccc	F	3post	3	NA	15	F	T
test	29	ccs	F	3post	3	NA	15	F	T
test	23	cd	F	3post	3	NA	15	F	T
test	26	cs	F	3post	3	NA	15	F	T
test	27	d	F	3post	3	NA	15	F	F
test	28	dcd	F	3post	3	NA	15	F	T
test	26	dd	F	3post	3	4.5	4.5	T	F
test	24	ddls	F	3post	3	NA	15	F	T
test	27	dls	F	3post	3	NA	15	F	T
test	25	dlsd	F	3post	3	NA	15	F	T
test	25	ds	F	3post	3	3.6	3.6	T	F
test	29	lss	F	3post	3	NA	15	F	T
test	26	r	F	3post	3	3	3	T	F
test	29	rc	F	3post	3	NA	15	F	T
test	28	s	F	3post	3	5.7	5.7	T	F
test	24	sc	F	3post	3	NA	15	F	T
test	22	scs	F	3post	3	NA	15	F	T
test	28	sd	F	3post	3	5.68	5.68	T	F
test	23	sls	F	3post	3	NA	15	F	T
test	22	slss	F	3post	3	NA	15	F	T
test	25	ss	F	3post	3	7.1	7.1	T	T
test	27	wls	F	3post	3	NA	15	F	T
