# Supplementary material for: A method for rapid testing of social learning in vampire bats
Source: R Soc Open Sci. 2018 Jun 27;5(6):172483. doi: 10.1098/rsos.172483 (PMC6030285; doi:10.1098/rsos.172483)
Supplement: Code for data analysis [file rsos172483supp2.r]

# Julia Vrtilek's project: vampire bat maze test analysis
# Gerald Carter (socialbat.org, gerry@socialbat.org)

# load packages-----
library(tidyverse)
library(boot)
library(lme4)
library(exact2x2)

# functions------

# get mean and 95% CI using bootstrapping
mean.w <- function(x,w) sum(x*w)
mean.boot <- function(x){
  boot.ci(boot(data=x, statistic=mean.w, R=5000, stype="w"), type="bca")
}

# compute McNemar's test using the "mid-p" variant 
# `b` is the number of 'successes' in the first but not second observation
# `c` is the number of 'successes' in the second but not first observation
# function from Kyle Gorman https://gist.github.com/kylebgorman/4e3ac8b6b67bccbcff8e
mcnemar.midp <- function(b, c) {
  n <- b + c
  x <- min(b, c)
  p <- 2 * pbinom(x, n, .5, lower.tail=TRUE)
  midp <- paste("p =", p - dbinom(x, n, .5))
  return(midp)
}

# import data from working directory-----
data <- read.csv("Vrtilek_et_al_data.csv", stringsAsFactors = F) 

data
str(data)

# plot exit times during training of demonstrators-----
data %>% 
  filter(demonstrator) %>% 
  ggplot(aes(x=attempt, y=latency))+
  facet_wrap(~bat, nrow=2, labeller=label_both)+
  geom_line()+
  geom_point(aes(color= naive), size=2)+
  theme_bw()+
  xlab("minutes in maze")+
  scale_x_continuous(breaks=c(2,4,6,8,10,12))

# average time until exit during training
times <- data %>% 
  filter(experiment=="train") %>% 
  filter(naive) %>% 
  group_by(bat) %>% 
  summarize(total=sum(latency))

mean(times$total)
set.seed(1)
mean.boot(times$total)
median(times$total)
range(times$total)

  
# were demonstrators slower to exit in demonstrator trials?-----
d <- data %>% 
  filter(demonstrator) %>% 
  group_by(bat, experiment) %>% 
  mutate(last.attempt=ifelse(attempt==max(attempt),T,F)) %>% 
  filter(last.attempt) %>% 
  summarize(latency) %>% 
  spread(key=experiment, value=latency) %>% 
  mutate(change= test-train)

# get change in exit time
diff <- d$change[which(!is.na(d$change))]

# bootstrap the mean and 95% CI for change in exit time
mean.boot(diff)
mean(diff)

# generalized linear mixed model 1 (compare test to pre+post)-----
d <- data %>% 
  filter(experiment=="test") %>% 
  filter(naive) %>% 
  mutate(demo_present= ifelse(phase=="2test", T,F), exit=as.numeric(escape.in.15))
fit <- summary(glmer(exit~demo_present+(1|bat), data=d, family="binomial"))
fit
# odds ratio
exp(fit$coefficient[2])

# McNemar tests
# following advice of Fagerland MW, Lydersen S, Laake P. The McNemar test for binary matched-pairs data: mid-p and asymptotic are better than exact conditional. BMC Medical Research Methodology. 2013;13(1):91.

# McNemar test: naive exits pre vs test ----- 
table <- matrix(c(18, 0, 5, 0),
       nrow = 2,
       dimnames = list("pre" = c("fail", "exit"),
                       "test" = c("fail", "exit")))
table
mcnemar.test(table, correct=F) # two-sided no correction (considered anti-conservative)
mcnemar.exact(table) # two-sided exact (considered too conservative)
exact2x2(table, alternative= "greater", paired=T) # one-sided test of increase
mcnemar.midp(table[2,1], table[1,2]) # mid-p (considered best alternative)

# McNemar test: naive exits post vs test-----
table2 <- matrix(c(16, 1, 1, 5),
                nrow = 2,
                dimnames = list("test" = c("fail", "exit"),
                                "post" = c("fail", "exit")))
table2
mcnemar.exact(table2) # two-sided
mcnemar.midp(table2[2,1], table2[1,2])


# Fisher test by trial: demo vs no demo-----
table0 <- matrix(c(8, 23, 4, 1),
                 nrow = 2,
                 dimnames = list("trials" = c("demo", "no_demo"),
                                 "success" = c("fail", "exit")))
table0
fisher.test(table0)


# Fisher's exact test: number of naive exits by first vs second attempt test vs train-----
table3 <- matrix(c(2, 0, 0, 5, 6, 18),
                 nrow = 2, ncol=3,
                 dimnames = list("type" = c("train", "test"),
                                 "naive success by attempt " = c("first", "second", "neither")))
table3
fisher.test(table3) 

# Fisher test for naive vs not naive bats: demo vs no demo-----
table4 <- matrix(c(1, 17, 5, 0),
                 nrow = 2,
                 dimnames = list("bat" = c("exited", "naive_no_demo"),
                                 "post-test_success" = c("fail", "exit")))
table4
fisher.exact(table4)


# get means and 95% CI for exit latency
pretest <- 
  data %>% 
  filter(naive, phase=="1pre") %>% 
  select(latency2) %>% 
  pull()
mean(pretest)
mean.boot(pretest)  

test <- 
  data %>% 
  filter(naive, phase=="2test") %>%
  filter(bat!="r") %>% 
  select(latency2) %>% 
  pull() 
mean(test)
mean.boot(test)

posttest <- 
  data %>% 
  filter(naive,phase=="3post") %>%
  filter(bat!="r") %>% 
  select(latency2) %>% 
  pull() 
mean(posttest)
mean.boot(posttest)  
  
